# Supplementary material for: CD4 Enumeration Technologies: A Systematic Review of Test Performance for Determining Eligibility for Antiretroviral Therapy
Source: PLoS One. 2015 Mar 19;10(3):e0115019. doi: 10.1371/journal.pone.0115019 (PMC4366094; doi:10.1371/journal.pone.0115019)
Supplement: S1 Dataset — (XLS) [file pone.0115019.s002.xls]

## Sheet: Data Extraction
	Study	Location	Laboratory level	Degree of manufacturer involvement	Reference standard	Details of index test	Population	Range of CD4#	No. of samples (n)	Mean/ Median (cells/µl)	Range	Bias (cells/µl)*	LOA‡ (cells/µl)	Maximum observed difference†	Sensitivity, cut-off	Specificity, cut-off	Misclassification up (CD4 cut off, cells/µl)	Misclassification down (CD4 cut off, cells/µl)	No. of replicates per donor, no. of donors	CD4 count of replicate sample	%CV index, ref
								or		(SD)				(cells/µl)						(cells/µl)
								Subgroup
										*MEDIAN
1	Balakrishnan 2004	Chennai, India	Charitable foundation clinical/research lab	One author affiliated to manufacturer	FACSCount	Coulter Cytospheres	HIV pos	≈0-1150, mean 350.1 +/- 265.3	122			10	-132 to +152	+230, -250			0.051	0.036
																	-200	-200
								<500	≈ 96			(?+)8		+120, -170
								>500	≈26			(?+)15		+230, -250
2	Carella 1995	USA	Teaching hospital / research lab?	None stated	DP flow	Coulter Cytospheres	HIV pos and neg	≈0-1800, mean 534 +/- 509	117								0.024	0.053
																	-200	-200
3	Landay 1993	USA and Uganda	University research hospitals	2 authors affiliated to manufacturer	DP flow		HIV pos and neg	≈0-1600, 639 +/- 539	382								0.16	0.02	?	200	10.8%, 2.5%
																	-200	-200			3.5%, 2.5%
																			?	1200
4	Gernow 1995	Denmark			DP flow	Coulter Cytospheres	HIV pos	≈ 20-1000, 358 +/- 276	23								0.12	0.2
																	-200	-200
		Ivory Coast			DP flow		HIV pos	≈10-2000, 540 +/- 407	41								0	0.3	? 2, 19 (7 HIV pos, 12 neg)	Not stated	57.7%, 6.0%
																	-200	-200
		Both sites	Not clear	Cytospheres donated by manufacturer	DP flow		HIV pos and neg	≈10-5000	123								0.07	0.2
									(64 HIV pos, 59 neg)								-200	-200
																	0.27	0.05
																	-100	-100
5	Karcher 2006	Uganda	Local lab, field conditions	None stated	DP flow	Coulter Cytospheres	HIV pos	≈0-1200, median 332	131, from 102 donors			-1.4,	-372 to +369	+425, -450			0.16	0.2
												(+28M)					-350	-350
								0-500	91			61	-192 to +315	+400, -192
								<200	44			+50.5M		+125, -125
								201-350	23			+59.5M		+400, -192
								351-500	24			+21.5M		+220,--190
								501-750	27			-69M
								>750	13			-250M
6	Lutwama 2008	Uganda	University laboratory	None stated	FACSCount or FACSCalibur	Coulter Cytospheres	HIV pos	0-900, 242 +/- 136	1444 (≈497 donors)			-56.8	-225.8 to +112.2	+240, -580			0.07	0.41
																	-200	-200
																	0.01	0.68
																	-350	-350
		Uganda	University laboratory	None stated	FACSCount or FACSCalibur	Coulter Cytospheres	HIV pos	<350	1156			-35.2	-164.9 to +94.6	+400,-580
		Uganda	University laboratory	None stated	FACSCount or FACSCalibur	Coulter Cytospheres	HIV pos	<200				15M		+200,-230
		Uganda	University laboratory	None stated	FACSCount or FACSCalibur	Coulter Cytospheres	HIV pos	200-350				71M		+400,-580
		Uganda	University laboratory	None stated	FACSCount or FACSCalibur	Coulter Cytospheres	HIV pos	350-500				111M		+240,-440
		Uganda	University laboratory	None stated	FACSCount or FACSCalibur	Coulter Cytospheres	HIV pos	>500				210M
		Uganda	University laboratory	None stated	FACSCount or FACSCalibur	Dynal Dynabeads	HIV pos	≈0-900, 239 +/- 140	1671			-8.8	-158.4 to +140.9	+400, -500			0.13	0.16
																	-200	-200
																	0.06	0.31
																	-350	-350
		Uganda	University laboratory	None stated	FACSCount or FACSCalibur	Dynal Dynabeads	HIV pos	<350	1337			-0.4	-126 to +125.2	+400,-270
								<200				1M		+340, -200
								200-350				16M		+400,-270
								350-500				24M		+410,--310
								>500				90M
7	Idigbe 2006	Nigeria	Research laboratory	None stated	FACSCount	Dynal Dynabeads	HIV pos and neg	≈10-1600	97 (46 HIV pos, 51 neg)								0.17	0.2
																	-200	-200
8	Balakrishnan 2006	Chennai, India	Charitable foundation clinical/research lab	None stated	FACSCount	Guava Easy CD4	HIV pos	≈10-1050, 303 +/- 230	110			26	-44 to +96	+125, -44			0.05	0
																	-200	-200
								<200	24			10	-22 to +43	+55,-20
								201-350	23			17	-33 to +67	+70,-44
								350-500	23			36	-38 to +110	100
								>500	20			60	-28 to +148
								<350				13	-27 to +53	+70,-44
								>350				47	+37 to +131
9	Spacek 2006	United States	University laboratory	None stated	DP flow	Guava Easy CD4	HIV pos	≈0-1800, 697 +/- 438	77			-9	-163.3 to +143.3	+212.3, -294.1			0.11	0.01
																	-200	-200
								<500	29			-0.3	-62.4 to +61.8	+70,-130									* this Kandatil misclass data discovered late - added 12.07.2011
		Uganda	University laboraotory		FACSCount	Guava Easy CD4	HIV pos	≈0-1900, 335 +/- 331	141			4.6	-187.6 to +196.8	+479.9, -438.5			0.1	0.02
																	-200	-200
10	Pattanapanyasat 2007	Bangkok, Thailand	Teaching hospital laboratory and ministry of public health-cdc lab	Manufacturer of reference test listed in sponsors	TruCount SP flow	Guava Easy CD4	HIV pos	≈0-1250	250			13.1	-117.9 to +144.1	+250, -300					Within-run	Streck CD-Check Plus CD4 Low	<5%
																			?10,?1
								≤200	76			8.9	-27.5 to +45.3	+55, -50					Between-run		<8%
																			?2,?5
								>200	174			17.3	-149.4 to +184.1	+250, -300
					FACSCount	Guava Easy CD4	HIV pos	≈0-1200	250			33.2	-101.8 to +168.3	+300, -270
								≤200	76			16.3	-20.6 to +53.1	+65, -20
								>200	174			44.9	-122.6 to +212.3	+300, -270
11	Pattanapanyasat 2008	Thailand	Teaching hospital laboratory	Manufacturer of reference test listed in sponsors	TruCount SP flow	Guava Easy CD4	HIV pos	1-1201, 313.50 +/- 260.06	150			6.3	-125.3 to +137.9	+200, -300					Within-run		5.6%,3.7% (TruCount), 2.9% (FACSCount)
																			5,10 (fresh)
																			and 3,5 (CDCheckPlus CD4 Low)
		Thailand	Teaching hospital laboratory	Manufacturer of reference test listed in sponsors	TruCount SP flow	Guava Easy CD4	HIV pos	≤200	49			12.3	-23.1 to 47.6	+55, -28					Between-run		9.0%, 6.6% (TruCount), 5.8% (FACSCount)
																			3,5 (stabilised)
		Thailand	Teaching hospital laboratory	Manufacturer of reference test listed in sponsors	FACSCount	Guava Easy CD4	HIV pos	1-1137, 295.73 +/- 246.08	150			24.1	-107.4 to +155.5	+225, -260
		Thailand	Teaching hospital laboratory	Manufacturer of reference test listed in sponsors	FACSCount	Guava Easy CD4	HIV pos	≤200	49			18.4	-20.1 to 57.0	+65, -18
		Thailand	Teaching hospital laboratory	Manufacturer of reference test listed in sponsors	TruCount SP flow	CyFlow green	HIV pos	1-1201, 313.50 +/- 260.06	150			-27.6	-117.2 to 62.1	+175, -230					Within-run		6.7%, 3.7% (TruCount), 2.9% (FACSCount)
																			5,10 (fresh)
																			and 3,5 (CDCheckPlus CD4 Low)
		Thailand	Teaching hospital laboratory	Manufacturer of reference test listed in sponsors	TruCount SP flow	CyFlow green	HIV pos	<200	49			-5.4	-28.9 to 18.1	+12, -35					Between-run		9.2%, 6.6% (TC), 5.8% (FACSCount)
																			3,5 (stabilised)
		Thailand	Teaching hospital laboratory	Manufacturer of reference test listed in sponsors	FACSCount	CyFlow green	HIV pos	1-1137, 295.73 +/- 246.08	150			-9.8	-81.9 to 62.3	+180, -140
		Thailand	Teaching hospital laboratory	Manufacturer of reference test listed in sponsors	FACSCount	CyFlow green	HIV pos	<200	49			0.8	-21.7 to 23.2	+18, -28
12	Karcher 2006	Uganda	Local lab, field conditions	None stated	DP flow	Partec Cyflow	HIV pos	≈0-1050, median 288	128 from 121 donors			92	-217 to +402	+500, -230			0.29	0.07
												(+68M)					-350	-350
		Uganda	Local lab, field conditions	None stated	DP flow	CyFlow Counter CD4/SCC no-lyse no-wash	HIV pos	0-500	92			103	-149 to +355	+500, -210
		Uganda	Local lab, field conditions	None stated	DP flow	CyFlow Counter CD4/SCC no-lyse no-wash	HIV pos	<200	44			+70M		+250,-40
		Uganda	Local lab, field conditions	None stated	DP flow	CyFlow Counter CD4/SCC no-lyse no-wash	HIV pos	201-350	29			+100M		+450, -200
		Uganda	Local lab, field conditions	None stated	DP flow	CyFlow Counter CD4/SCC no-lyse no-wash	HIV pos	351-500	19			+92M		+380,-75
		Uganda	Local lab, field conditions	None stated	DP flow	CyFlow Counter CD4/SCC no-lyse no-wash	HIV pos	501-750	28			+32.5M
		Uganda	Local lab, field conditions	None stated	DP flow	CyFlow Counter CD4/SCC no-lyse no-wash	HIV pos	>750	8			+178M
13	Zijenah 2006	Zimbabwe	University laboratories	None stated	FACSCount	CyFlow SL	HIV pos	0-1200, median 371, IQR 240-513	150			1.21	-40 to +42	+55,-60			0.04
																	-200
								0-250	40			2.6	-21 to 27	+30,-23
								251-500	69			0.96	-38 to 40	+35,-50
								501-1200	41			0.29	-55 to 55
14	Pattanapanyasat 2005 'Evaluation of a new..'	Bangkok, Thailand	Teaching hospital laboratory	None stated	TruCount SP	CyFlow Green	HIV pos	≈0-1550, 360.5 +/- SD 309.1	200			-69.1	-225.7 to +87.5	+180, -400					Within-run	CD-Check Plus CD4 Low	0.028
						(single parameter CD4)													10,1
			Teaching hospital laboratory	None stated	TruCount SP	CyFlow Green (single parameter CD4)	HIV pos	<250	92			-21.8	-71.1 to +27.5	+20, -120					Between-run	CD-Check Plus CD4 Low	0.078
																			15,1
			Teaching hospital laboratory	None stated	TruCount SP	CyFlow Green (single parameter CD4)	HIV pos	<200	81			-17.3	- 57.9 to +23.3	+20,-70
			Teaching hospital laboratory	None stated	FACSCount	CyFlow Green (single parameter CD4)	HIV pos	≈0-1400, 331.4 +/- SD 291.7	200			-40	-165.1 to +85.1	+300, -350
			Teaching hospital laboratory	None stated	FACSCount	CyFlow Green (single parameter CD4)	HIV pos	<250	96			-7.2	-42.9 to 28.4	+36, -84
			Teaching hospital laboratory	None stated	FACSCount	CyFlow Green (single parameter CD4)	HIV pos	<200	85			-5.8	-37.6 to +25.9	+40, -80
15	Schnizlein-Bick 2000	USA	5 NIAID certified FC laboratories	Some authors affiliated to manufacturer	DP flow	SP FC using TruCount beads	HIV pos	≈one third in each stratum: <200, 200-550, >500	60 common samples shipped to 5 sites, n=411			+7M							Inter-laboratory:	Median 315	9%,16%
																			5,60
								<200	168			+2M							Inter-laboratory:	Median 130	11%, 28%
																			5,21
								200-500	156			+17M							Inter-laboratory:	Median 336	8%,15%
																			5,24
								>500	87			+12M							Inter-laboratory:	Median 714	9%,10%
																			5,15
								Half <200, half ≥200	14 local donors at each of 5 sites, 8 replicates of each sample tested by index and ref test (n=560?)			+10M							Intra-laboratory:		7%,7%
																			8,70
								<200	n=280?			5							Intra-laboratory:		8%,11%
																			8,35
								≥200	n=280?			24							Intra-laboratory:		6%,6%
																			8,35
16	Reimann 2000	USA	5 clinical FC laboratories	Partially funded by manufacturer	DP flow	SP FC using Flow-Count fluorospheres	HIV pos	Local specimens:	≥14 from each of 5 sites=71										Within-laboratory precision:	All (see range)	5.6,5.8
								≈40% <200, 60%>200											8,71	<200
																				>200	7.4,8.9
																					5.2,5.1
						Two colour + flow count		Central specimens: ≈37% <200, 50% 200-500, 13% >500	67			Median differences of between -47 and +7 seen across different laboratories							Between-laboratory precision:	All (see range)	10.8,18.2
																			5,67	<200
																				200-500	12.0,19.5
																				>500	9.4,16.7
																					12.1,18.8
					DP flow	tetraONE system	HIV pos	Local specimens:	≥14 from each of 5 sites=71										Within-laboratory precision:	All (see range)	4.8,5.8
								≈40% <200, 60%>200											8,71	<200
																				>200	4.6,8.9
																					4.9,5.1
								Central specimens: ≈35% <200, 48% 200-500, 17% >500	71			Median differences of between -36 and +19 seen across different laboratories							Between-laboratory precision:	All (see range)	9.6,18.2
																			5,71	<200
																				200-500	9.6,19.5
																				>500	10.8,16.6
																					9.5,19.8
17	Storie 2004	UK	Teaching hospital laboratory?	None stated	TruCount SP	SP FC using Perfect Count beads	HIV pos	21-3163	104			27	-67 to 121
								0-200	24			9	-13 to 31
								201-500	39			22	-34 to 78
								501-1000	22			37	-23 to 97
								>1000	19			47	-139 to 233
18	Storie 2003	UK	Teaching hospital laboratory	None stated	SP flow with TruCount beads	SP FC using flow rate calibration	HIV pos	≈0-3000	113			-8	-123 to +108	-230,+160
								0-200	25			0	-29 to +28	-30, +30
								201-500	40			-7.4	-62 to +48	-100, +50
								501-1000	27			-4	-90 to +82	-120,+105
								>1000	21			-22	-260 to +216	-230,+160
					SP flow with TruCount beads	DP PLG	HIV pos	≈0-3000	113			-28	-154 to +99	-330, +140
								0-200	25			-5.4	-32 to +22	-50,+20
								201-500	40			-17.4	-60 to +25	-80,+20
								501-1000	27			-28.8	-125 to +68	-160,+75
								>1000	21			-73.6	-320 to +173	-330,+140
19	Jani 2011	Mozambique	Primary healthcare clinics	None stated	SP flow on FACSCalibur	Pima (results with capillary blood extracted here; study also looked at venous blood)	HIV positive	19-1450	135			-52.8	-250.9 to +145.2	-620, +100			0% (200)	5.2% (200)	Within lab precision: 2,103 (index: capillary blood collected into EDTA then pipetted into 2 PIMA cartridges); 2,140 (ref)	Mean 373.6 (index), mean 427.7 (ref)	10.7%, 7.5%	(Also looked at pima venous vs ref, pima venous vs pima capillary)
								<500	89			-24.4	-127.9 to +79.2	no plot			2.2% (350)	14.8% (350)
								>500	46			-107.9	-386.7 to +170.9	no plot
20	Sukapirom 2011	Bangkok Thailand	Teaching hospital laboratory	None stated	FACSCount	Pima (venous blood in EDTA)	HIV positive	4-2041 (mean 500 +/- SD 298)	203			-54.2	-190.9 to +82.5						Within lab precision: 2,203 (total, unclear how many <200)	0-200	0.0284	(Also looked at % similarity)
								<350	62			-16.6	-88.4 to +55.3						2,62	0-350	0.1392
								>350	141			-70.7	-216.5 to +75.0						2141	>350	0.1279
					DP FC (FACSCan)	Pima (venous blood in EDTA)		8-2036 (mean 490 +/- SD 297)	203			-44.0	-179.7 to +91.6
								<350	62			-18.0	-89.4 to +53.4
								>350	141			-55.5	-206.0 to +95.1
21	Renault 2010	Burkina Faso	Community laboratory	None stated	FACSCount	Guava Easy CD4	HIV positive	0-1100	98					+350, -320			6.1% (350)	9.4% (350)
								<200	39			+45.5
								200-350	27			+25.1
								>350	32			-45.3
22	Sitoe 2011	Maputo City, Mozambique	Not stated	None stated	FACSCount using venous blood	FACSCount using capillary blood	HIV positive adults	Range not stated. 25th to 75th percentile: 218.5-412.5	101			+4.3	-61.7 to +70.3						3,9		3.6% (index), 3.9% (ref)
								<350	65			+9.9	-34.2 to +54.1
								350-500	27			-5.5	-83.9 to +72.8
								501-999	9			-7.3	-128.4 to +113.7
								>1000	0
					FACSCalibur using venous blood	FACSCalibur usng capillary blood	HIV positive adults	Range 21-782. 25th to 75th percentile: 205.0-391.5.	101			+18.4	-60.2 to +96.9						3,9		5.5% (index), 7.4% (ref)	Also reportd % bias
								<350	64			+18.2	-48.6 to +85.1
								350-500	28			+18.5	-80.7 to +117.6
								501-999	9			+19	-69.7 to +107.7
								>1000	0
					FACSCalibur	FACSCount	HIV positive adults and children	21 to 3073	152			+6.7	-158.6 to +171.9	These data are for 'bias between the two instruments', unclear which way the bias lies (ie which instrument used as index or ref)
								<350	65			-13.1
								350-500	28			-9.1
								501-999	29			-0.7
								>=1000	30			+69.2
23	Bergeron 2012	Overall	National Laboratory	None stated	Single Platform Flow cytometry	PointCare NOW CD4 System	HIV pos and HIV neg	Overall	472	325*	4-1613	(+) 153	221*		53%, 350: 39%, 200	94%, 350: 94%, 200
								<350	259	220*	4-350	(+) 180	204*
								>350	213	517*	351-1613	(+) 120	236*
		A. Mozambique	National Laboratory	None stated	FACSCalibur with TruCount beads	PointCare NOW CD4 System	HIV positive	Overall	143	252*	9-1291	(+) 237	(-)402.2-769.2	1100	49%, 350: 32%, 200	80%, 350: 85%, 200			intra-run variability + inter-run variability
								<350	101	194*	9-350	(+) 226	252*
								>350	42	459*	353-1291	(+) 81	373*
		B.Belgium	National Laboratory	None stated	FACSCalibur with TruCount beads	PointCare NOW CD4 System	HIV positive	Overall	114	317*	4-918	(+) 212	(-)160.3-584.0	800	38%, 350: 26%, 200	96%, 350: 96%, 200			intra-run variability
								<350	68	227*	4-350	(+)220	146*
								>350	46	529*	356-918	(+) 200	241*
		C.Canada	National Laboratory	None stated	FACSCalibur with FlowCount beads	PointCare NOW CD4 System	HIV positive	Overall	89	430*	22-1272	(+) 150	(-)175.4-474.7	500	50%, 350: 44%, 2200	100%, 350: 98%, 200			inter-run variability
								<350	26	250*	22-345	(+) 181	163*
								>350	61	506*	350-1272	(+) 141	167*
		D. USA	National Laboratory	Not stated	FACSCalibur with TruCount beads	PointCare NOW CD4 System	HIV negative	Overall	55	541*	109-1613	(-) 11	(-)161.9-157.2	175	100%, 350: 100%, 200	97%, 350: 94%, 200
								<350	21	295*	109-342	(-) 47	61*
								>350	34	762*	359-1613	(+) 11	91*
		E. South Africa	National Laboratory	None stated	Epics-XL with FlowCount beads	PointCare NOW CD4 System	unknown HIV status	Overall	71	301*	29-1332	(+) 126	(-)144.0-395.8	425	36%, 350: 50%, 200	94%, 350: 100%, 200			inter-run variability
								<350	41	221*	29-350	(+) 124	115*
								>350	30	469*	356-1332	(+) 128	166*
24	Dieye 2011	Senegal	Reference laboratory	None stated	FACSCount	Auto 40 system with Easy MoAb CD4 reagents	HIV positive and HIV negative	Overall	170 (129 HIV +/ 41 HIV -)	443	241-776	(-) 4.3	(-)119.8, +111.2						49 paired samples on Auto40	median: 352	0.025	Repeatability or intra-assay
								>200	33	83*	38-137	(-) 12.1	(-) 62.1, +37.9						49 paired samples on FACSCount	median: 362	0.029	Repeatability or intra-assay
								200-500	65	303*	260-140	(-) 7.4	(-) 90.6, +75.9						10 replicates of 3 blood samples	Cell counts: 23, 363, 572	7.1%, 1.1%, 2.4%	Intra-laboratory variation on FACSCount (inter-assay)_
								>500	72	841*	678-1099	2.1	(-)153.1, +157.3						10 replicates of 3 blood samples	Cell Counts: 25, 355, and 557	13.3%, 1.7%, 2.0%	Intra-laboratory variation on Auto40 (inter-assay)
25	Herbert 2013	UK	Hospital Laboratory	One author associated with Alere, Alere provided test cartridges and machines	Beckman Coulter FC 500	PIMA	HIV positive, newly diagnosed and follow-up patients	Total	283 (only 254 paired results after lead-in period)	450*	10-1290				93.3%, 200 (n=30): PPV 75.7% (n=37)	96.0%, 200 (n=224): NPV 99.1 (n=217)
								Newly Diagnosed	47	435*	60-1200				94.8%, 350 (n=96): PPV 82.7 (n=110)	88.0%, 350 (n=158): NPV 96.5% (n=144)
								Chronic Infection	236	445*	10-1290				98.6%, 500 (n=142): PPV 80.9% (n=173)	70.5%, 500 (n=112): NPV 97.5% (n=81)
26	Logan 2013	USA	Research laboratory	One author associated with Mbio,	FACSCalibur	Mbio SnapCount System	HIV positive	Venous blood, all	94	541*	19-1215	(-) 10	(-)132, +112				2.1% (n=2), 350	3.2% (n=3), 350	3 replicates, n= 85: intra-assay, venous blood	>350	0.07
								venous blood <500	44			(+)2	(-)92, +96						3 replicates, n=33: intra-assay, venous blood	<350	0.1
								capillary blood, all	52	541*	19-1215	(-)4	(-)195, +186				3.8% (n=2)		3 replicates, n=30, intra-assay, capillary blood	>350	0.13
								capillary, <500	25			21	(-)85, +126						3 replicates, n=30, intra-assay, capillary blood	<350	0.11
27	Manabe 2012	Uganda	Tertiary hostital laboratory	Study funded by Alere	BD FACSCalibur with TruCount beads	PIMA	HIV +	Overall	380	396*	18-1500
								Venous Blood, Overall	206			(-)68.5	(-)79.6, (-)57.4	275	94.3%, <250	85.4%, <250
								0-250	35			13.6	2.5, 24.7		98.2%, <300	75.3%, <300
								250-500	107			(-)54.6	(-)64.5, (-)44.7
								>500	64			(-)121.7	(-)147.9, (-)95.4
								Capillary Blood, Overall	176			(-)66.3	(-)83.4, (-)49.2	290	96.3%, <250	86.6%, <250
								0-250	27			(-)10.8	(-)-27.3, +5.6		93.2%, <300	79.5%, <300
								250-500	90			(-)47.3	(-)62.2, (-)32.5
								>500	59			(-)120.6	(-)162.8, (-)78.4
								Venous vs. Capillary				(-)3.8	(-)17.75, 10.25
28	Mbopi-Keou (A) 2012	Cameroon	National Health Laboratory	None stated	FACSCalibur	PanLeucogating Auto40 Flow Cytometer	HIV positive and negative	Overall	234 (adults + children)			(-)15 (from figure)	(-)275, 250 (from figure)	~450	87%, 200c/ul	98%, 200 c/ul
								Overall	146 adults	658 (SD 440)		3.6	(-)195.7, +202.9		92%, 350c/ul	98%, 350c/ul
								Overall	88 children	1569 (SD 933)		20.5	(-) 318.5, 359.5		82%, 750 c/ul	98%, 750c/ul
								<200	17 (adults + children)	85 (62)		18.8	(-)66.8, 104.4						n=3	103, <200	8.7%, intrarun assay
								200-350	34 (adults + children)	283 (46)		14	(-)75.6, 103.6						n=3	415, 200-350	4.0%, intrarun assay
								>350	183 (adults + children)	1219 (773)		8.1	(-)289.3, 305.5						n=3	921, >750	3.1%, intrarun assay
																			n=3	122, <200	9.0%, interrun assay
																			n=3	431, 20-350	4.8%, interrun assay
																			n=3	937, >750	4.1%, interrun assay
29	Mbopi- Keou (B) 2012	Cameroon	HIV reference laboratory	None stated	FACSCalibur	Auto40 flowcytometer	Overall		257 (adults + children)			7.6			87%, 200	99%, 200				425 c/ul	3.7%, intrarun
															87%, 350	98%, 350				122 c/ul	7.4% intrarun
							Volunteers in Yaounde		188 (adults + children)	989 (883)	(5-4454)	6.8	(-)12.4, 26.0	450					2 samples	mean of above two	5.5% intra run
							Volunteers in Ambang Bikok		69 (adults)	1032	281-1616	9.7	(-)19.9, 39.4	300						439c/ul	6.1%, interrun
																				133 c/ul	9.7% interrun
																			2 samples	mean of above two	7.9% interrun
	Where HIV positive data can be extracted, this alone has been included. When this is not possible, combined HIVpos/neg data included.
	* mean difference unless stated otherwise, + indicates index test gave a higher result, - indicates index test gave a lower result. M=median difference (where no + or – symbol is given, the figure represents the median absolute difference).
	#Range of CD4 (read from plot, therefore approximate), mean, SD (all as measured by reference test, unless only BA plot available for estimating range, in which case as measured by mean of two tests) (cells/µl)
	†read from plot, therefore approximate
	‡Limits of agreement

## Sheet: Data Overview
			Bias reported?	Bias of subgroup	BA	Misclass	Within-lab precision whole blood (absolute CD4 count)	Within-lab precision stabilised blood
		Balakrishnan 2004	1	1	1	1	0
		Carella 1995	0	0	0	1	0
		Landay 1993	0	0	0	1	1
		Gernow 1995	0	0	0	1	1
		Didier 2001	1	0	0	0	0
		Karcher 2006	1	1	1	1	0
		Lutwama 2008	1	1	1	1	0
		Diabouga 2003	1	1	0	0	1
		Imade 2005	0	0	0	0	1
		Idigbe 2006	0	0	0	1	0
		Balakrishnan 2006	1	1	1	1	0
		Kandathil 2005	1	0	1	1	1
		Spacek 2006	1	1	1	1	0
		Thakar 2006	1	0	1	1	1
		Pattanapanyasat 2007	1	1	1	0	0	1
		Pattanapanyasat 2008	1	1	1	0	0	1
		Zijenah 2006	1	1	1	1	0
		Fryland 2006	1	0	1	0	1
		Cassens 2004	1	0	1	0	0
		Pattanapanyasat 2005	1	1	1	0	0	1
		Manasa 2007	1	0	1	0	1
		Dieye 2005	1	0	1	0	0
		Lynen 2006	1	1	1	1	1
		Strauss 1996	0	0	0	0	1
		Lopez 1999	0	0	0	0	1
		Johnson 1995	0	0	0	0	1
		Nicholson 1994	0	0	0	0	1
		Schnizlein-Bick 2000	1	1	0	0	1
		Nicholson 1997	1	0	0	0	1
		Higgins 2007	1	0	1	0	0		Higgins reported %CV for CD4% rather than absolute CD4
		Jeganathan 2008	1	0	1	0	0
		Reimann 2000	1	0	0	0	1
		Storie 2004	1	1	1	0	0
		Storie 2003	1	1	1	0	0
		Denny 2008	1	1	0	0	1
		Pattanapanyasat, 2005	1	1	1	0	0	1
		Glencross, 2001	1	0	1	0	0
		Sippy-Chatrani, 2008	1	1	1	0	0
		Briggs 2007	1	0	1	1	1
		Srithanaviboonchai 2008	1	0	1	0	0
		Lyamuya 1996	0	0	0	0	0
		Mtapuri-Zinyowera 2010	1	1	1	1	0
		Jani 2011	1	1	1	1	1
		Sukapirom 2011	1	1	1	0	1
		Renault 2010	1	1	0	1	0
		Bergeron 2010	1	1	1	0	0	1
		Sitoe 2011	1	1	1	0	1
			37	23	30	17	21
		total	77.0833	47.9167	62.5	35.4167	43.75
			=repeat appearances of same study (ie study evaluates more than one technology)
